# Supplementary material for: Molecular and Electrophysiological Role of Diabetes-Associated Circulating Inflammatory Factors in Cardiac Arrhythmia Remodeling in a Metabolic-Induced Model of Type 2 Diabetic Rat
Source: Int J Mol Sci. 2021 Jun 25;22(13):6827. doi: 10.3390/ijms22136827 (PMC8268936; doi:10.3390/ijms22136827)
Supplement: Supplementary file 1 [file ijms-22-06827-s001.zip]

Archive with 1 entries (1 files):
- ijms-1245779-supplementary.pdf
